# Supplementary material for: Cognitive Model of Trust Dynamics Predicts Human Behavior within and between Two Games of Strategic Interaction with Computerized Confederate Agents
Source: Front Psychol. 2016 Feb 12;7:49. doi: 10.3389/fpsyg.2016.00049 (PMC4751270; doi:10.3389/fpsyg.2016.00049)
Supplement: Supplementary file 1 [file DataSheet1.ZIP]

Archive with 16 entries (16 files):
- Collins.Juvina.Gluck(2015)_Model_CGCG_PT4T_HT
- Collins.Juvina.Gluck(2015)_Model_CGCG_PT4T_LT
- Collins.Juvina.Gluck(2015)_Model_CGCG_T4T_HT
- Collins.Juvina.Gluck(2015)_Model_CGCG_T4T_LT
- Collins.Juvina.Gluck(2015)_Model_CGPD_PT4T_HT
- Collins.Juvina.Gluck(2015)_Model_CGPD_PT4T_LT
- Collins.Juvina.Gluck(2015)_Model_CGPD_T4T_HT
- Collins.Juvina.Gluck(2015)_Model_CGPD_T4T_LT
- Collins.Juvina.Gluck(2015)_Model_PDCG_PT4T_HT
- Collins.Juvina.Gluck(2015)_Model_PDCG_PT4T_LT
- Collins.Juvina.Gluck(2015)_Model_PDCG_T4T_HT
- Collins.Juvina.Gluck(2015)_Model_PDCG_T4T_LT
- Collins.Juvina.Gluck(2015)_Model_PDPD_PT4T_HT
- Collins.Juvina.Gluck(2015)_Model_PDPD_PT4T_LT
- Collins.Juvina.Gluck(2015)_Model_PDPD_T4T_HT
- Collins.Juvina.Gluck(2015)_Model_PDPD_T4T_LT
