# Supplementary material for: Cognitive Model of Trust Dynamics Predicts Human Behavior within and between Two Games of Strategic Interaction with Computerized Confederate Agents
Source: Front Psychol. 2016 Feb 12;7:49. doi: 10.3389/fpsyg.2016.00049 (PMC4751270; doi:10.3389/fpsyg.2016.00049)
Supplement: Supplementary file 1 [file DataSheet1.ZIP › Collins.Juvina.Gluck(2015)_Model_PDPD_PT4T_HT]

;;; Model developed by Ion Juvina 2012 
;;; PDPD PT4T HT Condition
;;;
;;; run (clear-all) before reloading
;;; uses opponent modeling and utility learning  

;;; The following ACT-R model generates predictions of human behavior when playing 50 rounds
;;; of the game Prisoner's Dilemma (PD) and then 50 rounds of the game 
;;; Prisoner's Dilemma (PD) with the Pavlov-Tit-for-Tat (PT4T) High Trustworthiness (HT)
;;; confederate agent. To run the model, load this file into ACT-R and then call the run-exp 
;;; function. The run-exp function runs the model through the experimental condition and requires 
;;; three parameters version, games, and reset. The version parameter specifies how many different 
;;; versions of the confederate agents the model will play with. The games parameter specifies the 
;;; number of times that the model will be run through the experiment with each of the confederate 
;;; agents. The reset parameter specifies that the model will be reset each time after it runs through 
;;; the experiment and should be set to "t". 
;;; For example, to run the model through the PDPD PT4T HT experimental condition fifty 
;;; times, the number of times used to generate a priori predictions in Collins, Juvina, and Gluck 
;;; (2015), specify that the model should run through the experiment with 10 different versions of 
;;; the confederate agent 5 times each and the model should be rest each time it is run through the 
;;; experiment. This is done by calling the run-exp function as such: (run-exp 10 5 t). 
;;; 
;;;

(defparameter *move1* (if (= (random 2) 1) 'a 'b))
(defparameter *move2* (if (= (random 2) 1) 'a 'b))
(defparameter *payoff1* nil)
(defparameter *payoff2* nil)
(defparameter *prev-payoff1* nil)
(defparameter *prev-payoff2* nil)
(defparameter *score1* 0)
(defparameter *score2* 0)
(defparameter *reward-switch* 0)
(defparameter *trust1* 0)
(defparameter *trust1-list* nil)
(defparameter *trust2* 0)
(defparameter *trust2-list* nil)
(defparameter *invest1* 0)
(defparameter *invest1-list* nil)
(defparameter *invest2* 0)
(defparameter *invest2-list* nil)
;(defparameter *percent-reactive* 0.65)  
(defparameter *current-round* 1)
(defparameter *fixed-strategy* nil) 
(defparameter *subset* nil) 
(defparameter *subset1* nil) 

(defparameter *load-dir* (make-pathname
:directory (pathname-directory *load-truename*))
  "The directory containing this source file at load time.")


(defparameter *payoff-matrix* (make-array '(2 2 2) :initial-contents '(((-1 -1) (10 -10))
                                                                        ((-10 10) (1 1)))))
(defun payoff (player)
  (aref *payoff-matrix*
        (position *move1* '(a b))
        (position *move2* '(a b))
        (position player '(player1 player2))))

(defun convert-choice (choice)
  (case choice
    (a (setf choice 'd))
    (b (setf choice 'c))
    (c (setf choice 'b))
    (d (setf choice 'a)))
    choice)

(defun opposite-ab (choice)
  "Returns the opposite of choice"
    (if (eq choice 'b) 'a 'b))

(defun pavlov-tit-for-tat (op-prev-move prev-move)                         
  (let ((move (if (and op-prev-move prev-move)
                (if (and (equal op-prev-move 'C) (equal prev-move 'C)) 'C 'D)
              (if (= (random 2) 1) 'C 'D))))
    (add-high-trustworthiness move)))

(defun add-high-trustworthiness (move)
  (if (member *current-round* *subset*)                    
      'C                                                      
      move))                                                      
(defun pavlov-tit-for-tat2 (op-prev-move prev-move)                         
  (let ((move (if (and op-prev-move prev-move)
                (if (and (equal op-prev-move 'C) (equal prev-move 'C)) 'C 'D)
              (if (= (random 2) 1) 'C 'D))))
    (add-low-trustworthiness2 move)))

(defun add-low-trustworthiness2 (move)
  (if (member *current-round* *subset1*)            
      'C                                                      
      move)) 
	 
(defun actrplayer1 (op-prev-move)
  (with-meta-process player1 (sgp-fct (list :ans 0.05)))             ; was 0.05 0.25
  (when op-prev-move (setf *move2* (convert-choice op-prev-move)))
  (setf *prev-payoff1* *payoff1*)
  (setf *prev-payoff2* *payoff2*)
  (when *move1* (setf *payoff1* (payoff 'player1)))
  (when *move2* (setf *payoff2* (payoff 'player2)))
  (setf *score1* (+ *score1* *payoff1*))
  (with-meta-process player1 (goal-focus goal1))
  (with-meta-process player1 (run 10 :real-time nil))
  (convert-choice *move1*))
 
(defun actrplayer2 (op-prev-move)
  (with-meta-process player2 (sgp-fct (list :ans 0.05)))              ; was 0.05 0.25
  (when op-prev-move (setf *move1* (convert-choice op-prev-move)))
  (when *move1* (setf *payoff1* (payoff 'player1)))
  (when *move2* (setf *payoff2* (payoff 'player2)))
  (setf *score2* (+ *score2* *payoff2*))
  (with-meta-process player2 (goal-focus goal2))
  (with-meta-process player2 (run 10 :real-time nil))
  (convert-choice *move2*))

(defun run-exp (versions games reset) 

  (let ((q (merge-pathnames "cgpdres.txt" *load-dir*))
        (fixed-strategy nil))
    (with-open-file (s q :direction :output :if-exists :supersede) 
      (format s "~A ~A ~A ~A ~A ~A ~A ~A ~A ~%" "version" "game" "round" "player1" "player2" "trust1" "trust2" "invest1" "invest2"))
    (dotimes (i 50) (push (+ 1 i) *fixed-strategy*))
    (setf fixed-strategy (reverse *fixed-strategy*)) 					    
    (dotimes (i versions)
      (setf *subset* (subseq (with-meta-process player1 (permute-list fixed-strategy)) 0 (- 50  33))) ; dolist randomly selects 17 numbers from the *fixedStrategy* list.

	  (dotimes (j games)
        (print *subset*)
		
        (run-game (+ 1 i) (+ 1 j) 50 reset))))
)

(defun run-game (version game rounds reset)
  (when reset (with-meta-process player1 (reset)))  
  (when reset (with-meta-process player2 (reset)))
  (setf *move1* (if (= (random 2) 1) 'a 'b) *move2* (if (= (random 2) 1) 'a 'b) *payoff1* 0 *payoff2* 0 *score1* 0 *score2* 0 *trust1* 0 *trust2* 0 *invest1* 0 *invest2* 0
        *trust1-list* nil *trust2-list* nil *invest1-list* nil *invest2-list* nil)
  (let* ((move1 (actrplayer1 (convert-choice *move2*)))
;         (move2 (actrplayer2 nil))
         (move2 (pavlov-tit-for-tat nil nil))
         (move2 (pavlov-tit-for-tat2 nil nil))
		 (dummymove move1)
         (q nil))
    (setq q (merge-pathnames "cgpdres.txt" *load-dir*))
    (with-open-file (s q :direction :output :if-exists :append)
      (format s "~A ~A ~A ~A ~A ~A ~A ~A ~A ~%" version game 1 move1 move2 *trust1* *trust2* *invest1* *invest2*))
    (setf *payoff-matrix* (make-array '(2 2 2) :initial-contents '(((-1 -1) (10 -10)) ((-10 10) (1 1)))))
    (setf *current-round* 1)
    (dotimes (i (- rounds 1)) 
;      (push (list (+ i 2) *trust1*) *trust1-list*)
;      (push (list (+ i 2) *trust2*) *trust2-list*)
      (setf move1 (actrplayer1 move2))
;      (setf move2 (actrplayer2 dummymove))
      (setf move2 (pavlov-tit-for-tat dummymove move2))
      (setf dummymove move1)
      (setf *move1* (convert-choice move1)) 
      (setq q (merge-pathnames "cgpdres.txt" *load-dir*))
      (with-open-file (s q :direction :output :if-exists :append)
        (format s "~A ~A ~A ~A ~A ~A ~A ~A ~A ~%" version game (+ i 2) move1 move2 *trust1* *trust2* *invest1* *invest2*))
      (setf *current-round* (+ *current-round* 1))) 

    (setf *payoff-matrix* (make-array '(2 2 2) :initial-contents '(((-1 -1) (10 -10)) ((-10 10) (1 1)))))
    (setf *current-round* 1)
	(setf *subset1* (subseq (with-meta-process player1 (permute-list *fixed-strategy*)) 0 (- 50  33))) 
	(print *subset1*)
    (dotimes (i rounds)
;      (push (list (+ i 1 200) *trust1*) *trust1-list*)
;      (push (list (+ i 1 200) *trust2*) *trust2-list*)
      (setf move1 (actrplayer1 move2))
;     (setf move2 (actrplayer2 dummymove))

      (setf move2 (pavlov-tit-for-tat2 dummymove move2))
      (setf dummymove move1)
      (setf *move1* (convert-choice move1))
      (setq q (merge-pathnames "cgpdres.txt" *load-dir*))
      (with-open-file (s q :direction :output :if-exists :append)
        (format s "~A ~A ~A ~A ~A ~A ~A ~A ~A ~%" version game (+ i 1 50) move1 move2 *trust1* *trust2* *invest1* *invest2*))
      (setf *current-round* (+ *current-round* 1))))
)
  
;;; Model for player1

(define-meta-process player1)

(with-meta-process player1

(define-model PD-Player1 
 
(sgp :esc t :bll 0.5 :rt -5.0 :lf 0.5 :v nil :trace-detail low
:act nil
:egs 0.02     ; was 0.2
:ul t
:alpha 0.07    ; was 0.2
)

(chunk-type play prev-move prev-op-move op-move)
(chunk-type pd prev-move prev-op-move op-move state)

(add-dm (start isa chunk))
(add-dm (rehearse isa chunk))
(add-dm (check isa chunk))
(add-dm (retrieve isa chunk))
(add-dm (decide isa chunk))
(add-dm (finish isa chunk))
(add-dm (a isa chunk))
(add-dm (b isa chunk))

(add-dm 
 (a1a isa play prev-move a prev-op-move a op-move a)
 (a1b isa play prev-move a prev-op-move a op-move b)
 (a2a isa play prev-move a prev-op-move b op-move a)
 (a2b isa play prev-move a prev-op-move b op-move b)
 (a3a isa play prev-move b prev-op-move a op-move a)
 (a3b isa play prev-move b prev-op-move a op-move b)
 (a4a isa play prev-move b prev-op-move b op-move a)
 (a4b isa play prev-move b prev-op-move b op-move b)
 (b1a isa play prev-move a prev-op-move a op-move a)
 (b1b isa play prev-move a prev-op-move a op-move b)
 (b2a isa play prev-move a prev-op-move b op-move a)
 (b2b isa play prev-move a prev-op-move b op-move b)
 (b3a isa play prev-move b prev-op-move a op-move a)
 (b3b isa play prev-move b prev-op-move a op-move b)
 (b4a isa play prev-move b prev-op-move b op-move a)
 (b4b isa play prev-move b prev-op-move b op-move b)
)

(add-dm (goal1 isa pd state start))

(sdp :references 100)

(p start
   =goal> 
      isa         pd
      state       start
   ?imaginal>
      state       free 
      buffer      empty
   ?retrieval>
      state       free 
      buffer      empty
==>
   +imaginal>
      isa         play
   =goal>
      state             check
)

(p update-opponent-move-strategy1
   =goal> 
      isa          pd
      state        start
   =imaginal>
      isa          play
      prev-move    =prev-move
      prev-op-move =prev-op-move
   ?retrieval>
      state       free 
      buffer      empty
   !bind! =op-move *move2*
==>
   =imaginal>
      op-move           =op-move
   -imaginal>
   =goal>
      prev-move         =prev-move
      prev-op-move      =prev-op-move
      op-move           =op-move
      state             rehearse
   !eval! (cond 
           ((and (eq *move1* 'a) (eq *move2* 'a)) (setf *trust1* (- *trust1* 1)) (setf *invest1* (+ *invest1* 0.18)))
           ((and (eq *move1* 'b) (eq *move2* 'a)) (setf *trust1* (- *trust1* 10)) (setf *invest1* (- *invest1* 1)))
           ((and (eq *move1* 'a) (eq *move2* 'b)) (setf *trust1* (+ *trust1* 10)))
           ((and (eq *move1* 'b) (eq *move2* 'b)) (setf *trust1* (+ *trust1* 3))))
   !eval! (if (> *trust1* 0) (trigger-reward (- (+ *payoff1* *payoff2*) *prev-payoff2*)) (if (> *invest1* 0) (trigger-reward *payoff2*) (trigger-reward (- *payoff1* *payoff2*))))
)

(p rehearse-actual-op-move
   =goal> 
      isa               pd
      prev-move         =prev-move
      prev-op-move      =prev-op-move
      op-move           =op-move
      state             rehearse
   ?retrieval>
      state       free 
      buffer      empty
==>
   +retrieval>
      isa               play
      prev-move         =prev-move
      prev-op-move      =prev-op-move
      op-move           =op-move
   =goal>
      state             check
)

(p predict-op-move
   =goal>
      isa               pd
      state             check
   ?retrieval>
      state             free 
   !bind! =prev-move    *move1*
   !bind! =prev-op-move *move2*
==>
   +retrieval>
      isa              play
      prev-move        =prev-move
      prev-op-move     =prev-op-move
   =goal>
      prev-move        =prev-move
      prev-op-move     =prev-op-move
      state            decide
)

(p predict-op-move-error
   =goal>
      isa               pd
      state             decide
   ?retrieval>
      buffer            empty
      state             error 
==>
   =goal>
      state             finish
   !output!  'm
   !eval!    (setf *move1* 'm)
   !stop!
)

(p aaa-a
   =goal>
      isa               pd
      prev-move         a
      prev-op-move      a
      state             decide
   =retrieval>
      isa               play
      prev-move         a
      prev-op-move      a
      op-move           a
   ?imaginal>
      state             free
==>
   +imaginal>
      isa               play
      prev-move         a
      prev-op-move      a
      op-move           a
   =goal>
      state            finish
   !output! 'a
   !eval!    (setf *move1* 'a)
   !stop!
)

(p aaa-b
   =goal>
      isa               pd
      prev-move         a
      prev-op-move      a
      state             decide
   =retrieval>
      isa               play
      prev-move         a
      prev-op-move      a
      op-move           a
   ?imaginal>
      state             free
==>
   +imaginal>
      isa               play
      prev-move         a
      prev-op-move      a
      op-move           a
   =goal>
      state            finish
   !output! 'b
   !eval!    (setf *move1* 'b)
   !stop!
)

(p aab-a
   =goal>
      isa               pd
      prev-move         a
      prev-op-move      a
      state             decide
   =retrieval>
      isa               play
      prev-move         a
      prev-op-move      a
      op-move           b
   ?imaginal>
      state             free
==>
   +imaginal>
      isa               play
      prev-move         a
      prev-op-move      a
      op-move           b
   =goal>
      state            finish
   !output! 'a
   !eval!    (setf *move1* 'a)
   !stop!
)

(p aab-b
   =goal>
      isa               pd
      prev-move         a
      prev-op-move      a
      state             decide
   =retrieval>
      isa               play
      prev-move         a
      prev-op-move      a
      op-move           b
   ?imaginal>
      state             free
==>
   +imaginal>
      isa               play
      prev-move         a
      prev-op-move      a
      op-move           b
   =goal>
      state            finish
   !output! 'b
   !eval!    (setf *move1* 'b)
   !stop!
)

(p aba-a
   =goal>
      isa               pd
      prev-move         a
      prev-op-move      b
      state             decide
   =retrieval>
      isa               play
      prev-move         a
      prev-op-move      b
      op-move           a
   ?imaginal>
      state             free
==>
   +imaginal>
      isa               play
      prev-move         a
      prev-op-move      b
      op-move           a
   =goal>
      state            finish
   !output! 'a
   !eval!    (setf *move1* 'a)
   !stop!
)

(p aba-b
   =goal>
      isa               pd
      prev-move         a
      prev-op-move      b
      state             decide
   =retrieval>
      isa               play
      prev-move         a
      prev-op-move      b
      op-move           a
   ?imaginal>
      state             free
==>
   +imaginal>
      isa               play
      prev-move         a
      prev-op-move      b
      op-move           a
   =goal>
      state            finish
   !output! 'b
   !eval!    (setf *move1* 'b)
   !stop!
)

(p abb-a
   =goal>
      isa               pd
      prev-move         a
      prev-op-move      b
      state             decide
   =retrieval>
      isa               play
      prev-move         a
      prev-op-move      b
      op-move           b
   ?imaginal>
      state             free
==>
   +imaginal>
      isa               play
      prev-move         a
      prev-op-move      b
      op-move           b
   =goal>
      state            finish
   !output! 'a
   !eval!    (setf *move1* 'a)
   !stop!
)

(p abb-b
   =goal>
      isa               pd
      prev-move         a
      prev-op-move      b
      state             decide
   =retrieval>
      isa               play
      prev-move         a
      prev-op-move      b
      op-move           b
   ?imaginal>
      state             free
==>
   +imaginal>
      isa               play
      prev-move         a
      prev-op-move      b
      op-move           b
   =goal>
      state            finish
   !output! 'b
   !eval!    (setf *move1* 'b)
   !stop!
)

(p baa-a
   =goal>
      isa               pd
      prev-move         b
      prev-op-move      a
      state             decide
   =retrieval>
      isa               play
      prev-move         b
      prev-op-move      a
      op-move           a
   ?imaginal>
      state             free
==>
   +imaginal>
      isa               play
      prev-move         b
      prev-op-move      a
      op-move           a
   =goal>
      state            finish
   !output! 'a
   !eval!    (setf *move1* 'a)
   !stop!
)

(p baa-b
   =goal>
      isa               pd
      prev-move         b
      prev-op-move      a
      state             decide
   =retrieval>
      isa               play
      prev-move         b
      prev-op-move      a
      op-move           a
   ?imaginal>
      state             free
==>
   +imaginal>
      isa               play
      prev-move         b
      prev-op-move      a
      op-move           a
   =goal>
      state            finish
   !output! 'b
   !eval!    (setf *move1* 'b)
   !stop!
)

(p bab-a
   =goal>
      isa               pd
      prev-move         b
      prev-op-move      a
      state             decide
   =retrieval>
      isa               play
      prev-move         b
      prev-op-move      a
      op-move           b
   ?imaginal>
      state             free
==>
   +imaginal>
      isa               play
      prev-move         b
      prev-op-move      a
      op-move           b
   =goal>
      state            finish
   !output! 'a
   !eval!    (setf *move1* 'a)
   !stop!
)

(p bab-b
   =goal>
      isa               pd
      prev-move         b
      prev-op-move      a
      state             decide
   =retrieval>
      isa               play
      prev-move         b
      prev-op-move      a
      op-move           b
   ?imaginal>
      state             free
==>
   +imaginal>
      isa               play
      prev-move         b
      prev-op-move      a
      op-move           b
   =goal>
      state            finish
   !output! 'b
   !eval!    (setf *move1* 'b)
   !stop!
)

(p bba-a
   =goal>
      isa               pd
      prev-move         b
      prev-op-move      b
      state             decide
   =retrieval>
      isa               play
      prev-move         b
      prev-op-move      b
      op-move           a
   ?imaginal>
      state             free
==>
   +imaginal>
      isa               play
      prev-move         b
      prev-op-move      b
      op-move           a
   =goal>
      state            finish
   !output! 'a
   !eval!    (setf *move1* 'a)
   !stop!
)

(p bba-b
   =goal>
      isa               pd
      prev-move         b
      prev-op-move      b
      state             decide
   =retrieval>
      isa               play
      prev-move         b
      prev-op-move      b
      op-move           a
   ?imaginal>
      state             free
==>
   +imaginal>
      isa               play
      prev-move         b
      prev-op-move      b
      op-move           a
   =goal>
      state            finish
   !output! 'b
   !eval!    (setf *move1* 'b)
   !stop!
)

(p bbb-a
   =goal>
      isa               pd
      prev-move         b
      prev-op-move      b
      state             decide
   =retrieval>
      isa               play
      prev-move         b
      prev-op-move      b
      op-move           b
   ?imaginal>
      state             free
==>
   +imaginal>
      isa               play
      prev-move         b
      prev-op-move      b
      op-move           b
   =goal>
      state            finish
   !output! 'a
   !eval!    (setf *move1* 'a)
   !stop!
)

(p bbb-b
   =goal>
      isa               pd
      prev-move         b
      prev-op-move      b
      state             decide
   =retrieval>
      isa               play
      prev-move         b
      prev-op-move      b
      op-move           b
   ?imaginal>
      state             free
==>
   +imaginal>
      isa               play
      prev-move         b
      prev-op-move      b
      op-move           b
   =goal>
      state            finish
   !output! 'b
   !eval!    (setf *move1* 'b)
   !stop!
)

(spp :u 1)
(spp update-opponent-move-strategy1 :u 1000)  ; was 10000

))
;;; Model for player2

(define-meta-process player2)

(with-meta-process player2

(define-model PD-Player2 
 
(sgp :esc t :bll 0.5 :rt -5.0 :lf 0.5 :v nil :trace-detail low
:act nil
:egs 0.02    ; was 0.2
:ul t
:alpha 0.07     ; was 0.2
)

(chunk-type play prev-move prev-op-move op-move)
(chunk-type pd prev-move prev-op-move op-move state)

(add-dm (start isa chunk))
(add-dm (rehearse isa chunk))
(add-dm (check isa chunk))
(add-dm (retrieve isa chunk))
(add-dm (decide isa chunk))
(add-dm (finish isa chunk))
(add-dm (a isa chunk))
(add-dm (b isa chunk))

(add-dm 
 (a1a isa play prev-move a prev-op-move a op-move a)
 (a1b isa play prev-move a prev-op-move a op-move b)
 (a2a isa play prev-move a prev-op-move b op-move a)
 (a2b isa play prev-move a prev-op-move b op-move b)
 (a3a isa play prev-move b prev-op-move a op-move a)
 (a3b isa play prev-move b prev-op-move a op-move b)
 (a4a isa play prev-move b prev-op-move b op-move a)
 (a4b isa play prev-move b prev-op-move b op-move b)
 (b1a isa play prev-move a prev-op-move a op-move a)
 (b1b isa play prev-move a prev-op-move a op-move b)
 (b2a isa play prev-move a prev-op-move b op-move a)
 (b2b isa play prev-move a prev-op-move b op-move b)
 (b3a isa play prev-move b prev-op-move a op-move a)
 (b3b isa play prev-move b prev-op-move a op-move b)
 (b4a isa play prev-move b prev-op-move b op-move a)
 (b4b isa play prev-move b prev-op-move b op-move b)
)

(add-dm (goal2 isa pd state start))

(sdp :references 100)

(p start
   =goal> 
      isa         pd
      state       start
   ?imaginal>
      state       free 
      buffer      empty
   ?retrieval>
      state       free 
      buffer      empty
==>
   +imaginal>
      isa         play
   =goal>
      state             check
)

(p update-opponent-move-strategy1
   =goal> 
      isa          pd
      state        start
   =imaginal>
      isa          play
      prev-move    =prev-move
      prev-op-move =prev-op-move
   ?retrieval>
      state       free 
      buffer      empty
   !bind! =op-move *move1*
==>
   =imaginal>
      op-move           =op-move
   -imaginal>
   =goal>
      prev-move         =prev-move
      prev-op-move      =prev-op-move
      op-move           =op-move
      state             rehearse
   !eval! (cond 
           ((and (eq *move2* 'a) (eq *move1* 'a)) (setf *trust2* (- *trust2* 1)) (setf *invest2* (+ *invest2* 0.18)))
           ((and (eq *move2* 'b) (eq *move1* 'a)) (setf *trust2* (- *trust2* 10)) (setf *invest2* (- *invest2* 1)))
           ((and (eq *move2* 'a) (eq *move1* 'b)) (setf *trust2* (+ *trust2* 10)))
           ((and (eq *move2* 'b) (eq *move1* 'b)) (setf *trust2* (+ *trust2* 3))))
   !eval! (if (> *trust2* 0) (trigger-reward (- (+ *payoff2* *payoff1*) *prev-payoff1*)) (if (> *invest2* 0) (trigger-reward *payoff1*) (trigger-reward (- *payoff2* *payoff1*))))
)

(p rehearse-actual-op-move
   =goal> 
      isa               pd
      prev-move         =prev-move
      prev-op-move      =prev-op-move
      op-move           =op-move
      state             rehearse
   ?retrieval>
      state       free 
      buffer      empty
==>
   +retrieval>
      isa               play
      prev-move         =prev-move
      prev-op-move      =prev-op-move
      op-move           =op-move
   =goal>
      state             check
)

(p predict-op-move
   =goal>
      isa               pd
      state             check
   ?retrieval>
      state             free 
   !bind! =prev-move    *move2*
   !bind! =prev-op-move *move1*
==>
   +retrieval>
      isa              play
      prev-move        =prev-move
      prev-op-move     =prev-op-move
   =goal>
      prev-move        =prev-move
      prev-op-move     =prev-op-move
      state            decide
)

(p predict-op-move-error
   =goal>
      isa               pd
      state             decide
   ?retrieval>
      buffer            empty
      state             error 
==>
   =goal>
      state             finish
   !output!  'm
   !eval!    (setf *move2* 'm)
   !stop!
)

(p aaa-a
   =goal>
      isa               pd
      prev-move         a
      prev-op-move      a
      state             decide
   =retrieval>
      isa               play
      prev-move         a
      prev-op-move      a
      op-move           a
   ?imaginal>
      state             free
==>
   +imaginal>
      isa               play
      prev-move         a
      prev-op-move      a
      op-move           a
   =goal>
      state            finish
   !output! 'a
   !eval!    (setf *move2* 'a)
   !stop!
)

(p aaa-b
   =goal>
      isa               pd
      prev-move         a
      prev-op-move      a
      state             decide
   =retrieval>
      isa               play
      prev-move         a
      prev-op-move      a
      op-move           a
   ?imaginal>
      state             free
==>
   +imaginal>
      isa               play
      prev-move         a
      prev-op-move      a
      op-move           a
   =goal>
      state            finish
   !output! 'b
   !eval!    (setf *move2* 'b)
   !stop!
)

(p aab-a
   =goal>
      isa               pd
      prev-move         a
      prev-op-move      a
      state             decide
   =retrieval>
      isa               play
      prev-move         a
      prev-op-move      a
      op-move           b
   ?imaginal>
      state             free
==>
   +imaginal>
      isa               play
      prev-move         a
      prev-op-move      a
      op-move           b
   =goal>
      state            finish
   !output! 'a
   !eval!    (setf *move2* 'a)
   !stop!
)

(p aab-b
   =goal>
      isa               pd
      prev-move         a
      prev-op-move      a
      state             decide
   =retrieval>
      isa               play
      prev-move         a
      prev-op-move      a
      op-move           b
   ?imaginal>
      state             free
==>
   +imaginal>
      isa               play
      prev-move         a
      prev-op-move      a
      op-move           b
   =goal>
      state            finish
   !output! 'b
   !eval!    (setf *move2* 'b)
   !stop!
)

(p aba-a
   =goal>
      isa               pd
      prev-move         a
      prev-op-move      b
      state             decide
   =retrieval>
      isa               play
      prev-move         a
      prev-op-move      b
      op-move           a
   ?imaginal>
      state             free
==>
   +imaginal>
      isa               play
      prev-move         a
      prev-op-move      b
      op-move           a
   =goal>
      state            finish
   !output! 'a
   !eval!    (setf *move2* 'a)
   !stop!
)

(p aba-b
   =goal>
      isa               pd
      prev-move         a
      prev-op-move      b
      state             decide
   =retrieval>
      isa               play
      prev-move         a
      prev-op-move      b
      op-move           a
   ?imaginal>
      state             free
==>
   +imaginal>
      isa               play
      prev-move         a
      prev-op-move      b
      op-move           a
   =goal>
      state            finish
   !output! 'b
   !eval!    (setf *move2* 'b)
   !stop!
)

(p abb-a
   =goal>
      isa               pd
      prev-move         a
      prev-op-move      b
      state             decide
   =retrieval>
      isa               play
      prev-move         a
      prev-op-move      b
      op-move           b
   ?imaginal>
      state             free
==>
   +imaginal>
      isa               play
      prev-move         a
      prev-op-move      b
      op-move           b
   =goal>
      state            finish
   !output! 'a
   !eval!    (setf *move2* 'a)
   !stop!
)

(p abb-b
   =goal>
      isa               pd
      prev-move         a
      prev-op-move      b
      state             decide
   =retrieval>
      isa               play
      prev-move         a
      prev-op-move      b
      op-move           b
   ?imaginal>
      state             free
==>
   +imaginal>
      isa               play
      prev-move         a
      prev-op-move      b
      op-move           b
   =goal>
      state            finish
   !output! 'b
   !eval!    (setf *move2* 'b)
   !stop!
)

(p baa-a
   =goal>
      isa               pd
      prev-move         b
      prev-op-move      a
      state             decide
   =retrieval>
      isa               play
      prev-move         b
      prev-op-move      a
      op-move           a
   ?imaginal>
      state             free
==>
   +imaginal>
      isa               play
      prev-move         b
      prev-op-move      a
      op-move           a
   =goal>
      state            finish
   !output! 'a
   !eval!    (setf *move2* 'a)
   !stop!
)

(p baa-b
   =goal>
      isa               pd
      prev-move         b
      prev-op-move      a
      state             decide
   =retrieval>
      isa               play
      prev-move         b
      prev-op-move      a
      op-move           a
   ?imaginal>
      state             free
==>
   +imaginal>
      isa               play
      prev-move         b
      prev-op-move      a
      op-move           a
   =goal>
      state            finish
   !output! 'b
   !eval!    (setf *move2* 'b)
   !stop!
)

(p bab-a
   =goal>
      isa               pd
      prev-move         b
      prev-op-move      a
      state             decide
   =retrieval>
      isa               play
      prev-move         b
      prev-op-move      a
      op-move           b
   ?imaginal>
      state             free
==>
   +imaginal>
      isa               play
      prev-move         b
      prev-op-move      a
      op-move           b
   =goal>
      state            finish
   !output! 'a
   !eval!    (setf *move2* 'a)
   !stop!
)

(p bab-b
   =goal>
      isa               pd
      prev-move         b
      prev-op-move      a
      state             decide
   =retrieval>
      isa               play
      prev-move         b
      prev-op-move      a
      op-move           b
   ?imaginal>
      state             free
==>
   +imaginal>
      isa               play
      prev-move         b
      prev-op-move      a
      op-move           b
   =goal>
      state            finish
   !output! 'b
   !eval!    (setf *move2* 'b)
   !stop!
)

(p bba-a
   =goal>
      isa               pd
      prev-move         b
      prev-op-move      b
      state             decide
   =retrieval>
      isa               play
      prev-move         b
      prev-op-move      b
      op-move           a
   ?imaginal>
      state             free
==>
   +imaginal>
      isa               play
      prev-move         b
      prev-op-move      b
      op-move           a
   =goal>
      state            finish
   !output! 'a
   !eval!    (setf *move2* 'a)
   !stop!
)

(p bba-b
   =goal>
      isa               pd
      prev-move         b
      prev-op-move      b
      state             decide
   =retrieval>
      isa               play
      prev-move         b
      prev-op-move      b
      op-move           a
   ?imaginal>
      state             free
==>
   +imaginal>
      isa               play
      prev-move         b
      prev-op-move      b
      op-move           a
   =goal>
      state            finish
   !output! 'b
   !eval!    (setf *move2* 'b)
   !stop!
)

(p bbb-a
   =goal>
      isa               pd
      prev-move         b
      prev-op-move      b
      state             decide
   =retrieval>
      isa               play
      prev-move         b
      prev-op-move      b
      op-move           b
   ?imaginal>
      state             free
==>
   +imaginal>
      isa               play
      prev-move         b
      prev-op-move      b
      op-move           b
   =goal>
      state            finish
   !output! 'a
   !eval!    (setf *move2* 'a)
   !stop!
)

(p bbb-b
   =goal>
      isa               pd
      prev-move         b
      prev-op-move      b
      state             decide
   =retrieval>
      isa               play
      prev-move         b
      prev-op-move      b
      op-move           b
   ?imaginal>
      state             free
==>
   +imaginal>
      isa               play
      prev-move         b
      prev-op-move      b
      op-move           b
   =goal>
      state            finish
   !output! 'b
   !eval!    (setf *move2* 'b)
   !stop!
)

(spp :u 1)
(spp update-opponent-move-strategy1 :u 1000)

))
